# Supplementary material for: Modularity and evolutionary constraints in a baculovirus gene regulatory network
Source: BMC Syst Biol. 2013 Sep 4;7:87. doi: 10.1186/1752-0509-7-87 (PMC3879405; doi:10.1186/1752-0509-7-87)
Supplement: Additional file 1: Table S1 — Showing the temporal expression of AgMNPV-2D genes in UFL-AG-286 cell line. [file 1752-0509-7-87-S1.xls]

## Sheet: Table S2
Table S1
Temporal expression of AgMNPV-2D genes in UFL-AG-286 cell line. Data represents the average of ORF-specific mRNA concentration observed in each time along the infection in triplicate experiments (values in log10 units).
ORF number	Gene	Promoter motif	Functional category*	0 h	1 h	3 h	5 h	7 h	9 h	11 h	13 h	24 h	48 h
1	polyhedrin	Early & late	Virion	0	0	0	3.6	3.74	4.6	4.2	4.57	6.02	7.5
2	Ag2	Late	Unknown	0	0	5.3	5.12	4.27	5.46	5	5.34	5.16	5.09
3	lef-2	Late	DNA replication	0	0	5.09	5.26	3.75	4.9	4.13	4.52	4.52	4.86
4	Ag4	Early & late	Auxiliary	0	0	4.18	3.86	4.14	4.3	4.18	4.63	4.45	3.85
5	Ag5	Early	Auxiliary	0	0	6.03	6.24	5.67	6.65	5.92	6.1	6.07	5.87
6	bro-a	Unknown	Auxiliary	0	0	4.57	4.73	3.79	4.14	4.19	4.1	3.69	3.55
7	bro-b	Unknown	Auxiliary	0	2.52	5.18	5.05	4.03	4.48	4.31	4.01	3.58	3.28
8	ptp-2	Early	Host modulation	3.59	3.71	6.01	5.78	4.92	6.08	5.34	5.39	4.94	5.1
9	ptp-1/bvp	Early	Host modulation	0	0	0	5.75	4.93	6.21	5.34	5.77	5.37	5.31
10	Ag10	Early	Unknown	0	0	5.27	4.91	3.35	4.61	3.75	4.02	3.76	3.48
11	bro-c	Early	Auxiliary	0	0	2.76	3	2.03	3	2.39	2.45	2.09	2.39
12	pif-2	Unknown	Virion	0	0	0	3.85	3	4.16	3.62	4.16	3.9	3.55
13	arif-1	Early & late	Host modulation	0	4.71	5.76	5.46	4.96	5.27	4.96	5.99	5.1	4.72
14	Ag14	Late	Unknown	0	0	0	3.18	3.8	4.59	4.19	4.6	4.2	3.64
15	Ag15	Unknown	Unknown	0	0	6.09	6.03	4.78	5.81	4.88	5.28	4.7	4.51
16	Ag16	Early & late	Unknown	0	0	2.93	3.23	3.2	3.05	2.84	3.65	3.2	3.36
17	odv-e26	Early	Virion	0	0	2.19	2.07	1.96	3.17	2.17	2.56	3.23	3.46
18	egt	Early	Host modulation	0	4.05	6.73	6.57	5.38	6.49	5.71	5.76	5.25	6.54
19	lef-1	Late	DNA replication	1.47	3.41	5.34	5.13	4.48	5.35	4.58	4.41	4.38	4.55
20	Ag20	Early & late	Unknown	0	0	5.12	4.98	3.79	5.23	4.71	4.88	4.43	4.14
21	Ag21	Late	Unknown	0	0.79	4.32	4.15	4.1	5.11	4.71	5.12	4.88	4.84
22	F protein	Early & late	Virion	0	2.94	4.53	4.02	3.46	4.33	4.07	4.31	4.16	3.58
23	Ag23	Late	Transcription	0	0	4.98	5.01	4.26	5.25	4.75	4.86	4.86	4.4
24	lef-11	Unknown	Transcription	0	0	4.63	4.65	4.86	4.7	4.14	4.48	4.55	4.12
25	39K/pp31	Early & late	Transcription	0	0	3.12	3.25	3.22	4.49	4.11	4.41	4.07	3.8
26	ubi	Early & late	Auxiliary	0	0	3.97	3.73	3.68	4.96	4.61	4.93	4.66	4.07
27	Ag27	Early & late	Unknown	0	0	3.96	3.97	3.86	4.05	3.88	4.1	3.9	3.79
28	hisP	Unknown	Auxiliary	0	0	0	3.3	3.79	4.47	4.07	4.41	4.54	3.65
29	fgf	Unknown	Auxiliary	3.55	3.5	6.42	5.8	4.95	6.58	5.53	4.9	5.48	4.88
30	ctl-2	Early	Auxiliary	0	0	2.83	4.39	4.1	4.47	4.61	4.34	4.71	4.67
31	parp-like	Early	Auxiliary	0	0	5.31	4.91	4.3	4.7	4.51	4.74	4.75	4.71
32	sod	Early & late	Auxiliary	0	0	0	4.96	4.4	5.69	5.2	5.68	5.44	5.55
33	bro-d	Early	Auxiliary	0	0	4.12	4.19	3.73	4.67	4.22	4.56	4.06	4.12
34	iap-3	Early & late	Host modulation	0	4.14	4.72	4.65	4.2	4.73	4.69	4.75	4.79	4.31
35	Ag35	Unknown	Auxiliary	0	3.78	6.01	6.31	5.54	6.67	5.87	6.14	6.07	6.08
36	Ag36	Unknown	Auxiliary	2.32	2.11	5.56	5.44	4.7	5.53	4.94	5.11	5.06	4.87
37	Ag37	Unknown	Unknown	0	2.7	5.14	4.97	4.64	5.02	4.46	4.69	4.84	4.77
38	Ag38	Unknown	Unknown	0	2.9	5.77	5.52	4.43	5.64	4.84	5.14	5.19	5.2
39	lef-6	Unknown	Transcription	0	2.24	6.38	6.33	5.51	6.5	5.94	6.25	6.03	5.7
40	iap-1	Late	Host modulation	0	0	0	4.97	4.16	5.69	5.04	5.3	5.17	5.05
41	Ag41	Late	Unknown	0	2.07	4.66	4.56	4.39	5.22	4.67	5.11	4.85	4.79
42	dbp	Early & late	DNA replication	0	0	3.44	3.63	3.94	5.13	3.98	4.05	5.18	5.36
43	pkip-1	Late	Auxiliary	0	1.8	5.97	6.07	4.69	5.58	5.12	4.97	5.1	6.14
44	p47	Unknown	Transcription	0	2.92	4.29	4.45	3.96	4.45	4.01	4.13	4.06	3.6
45	lef-12	Unknown	Transcription	0	0	4.38	3.72	3.82	4.12	3.83	3.9	3.85	2.9
46	gta	Early	DNA replication	0	4.29	5.49	5.28	5.18	5.37	5.21	5.14	4.48	4.41
47	Ag47	Late	Unknown	0	0	0	3.69	3.59	4.1	3.55	3.35	3.19	3.58
48	Ag48	Early & late	Unknown	0	0	4.63	4.65	4.86	4.7	4.14	4.48	4.55	4.12
49	odv-e66	Early & late	Virion	0	0	4.89	3.91	3.86	4.01	3.81	4.09	4.88	3.56
50	etm	Unknown	Unknown	0	0	5.51	5.83	4.79	6.07	5.57	5.42	4.83	4.55
51	lef-8	Late	Transcription	0	0	5.09	4.08	3.7	4.84	4.93	4.34	4.9	4.47
52	Ag52	Late	Unknown	0	0	0	4.98	4.21	5.44	4.92	5.25	5.34	5.38
53	Ag53	Early & late	Capsid	0	0	0	0	0	5.25	4.84	5.18	4.75	4.73
54	lef-10	Unknown	Auxiliary	0	0	4.69	4.63	5.39	4.98	4.85	4.88	4.71	4.81
55	vp1054	Unknown	Capsid	0	0	3.57	3.73	3.56	4.18	3.97	4.31	4.23	3.64
56	Ag56	Unknown	Unknown	0	2.53	5.69	5.54	4.82	5.77	5.4	5.8	5.77	5.54
57	Ag57	Early & late	Unknown	0	0	4.96	4.92	3.84	5	4.6	4.76	4.67	4.24
58	Ag58	Early & late	Unknown	0	0	5.06	5.03	4.09	5.35	4.88	5.07	5.12	4.66
59	Ag59	Unknown	Unknown	0	0	0	3.65	3.83	4.33	4.38	4.76	4.33	3.69
60	Ag60	Late	Unknown	0	0	4.1	3.96	3.66	4.74	4.42	4.73	4.62	4.13
61	25k fp	Unknown	Auxiliary	0	0	5.3	5.34	4.9	6.68	6.04	6.36	6.1	6.08
62	lef-9	Late	Transcription	0	0	4.16	4.48	4.2	4.62	4.15	4.4	4.08	3.84
63	bro-e	Late	Auxiliary	0	2.06	4.75	4.86	3.69	4.3	3.92	3.88	3.59	3.26
65	dnapol	Late	DNA replication	0	0	2.16	4.19	5.04	4.66	4.81	4.58	4.25	5.19
66	Desmoplakin	Late	Auxiliary	0	0	0	3.87	4.86	6	5.46	4.3	4	4.55
67	lef-3	Unknown	DNA replication	0	2.21	5.96	5.68	4.53	5.29	4.23	4.4	4.12	4.02
68	pif-6	Unknown	Virion	0	0	0	4.5	4.77	5	4.67	4.78	4.88	4.8
69	met	Late	Transcription	0	0	5.22	5.43	4.65	5.89	5.37	5.71	5.49	5.27
70	iap-2	Late	Host modulation	0	0	4.73	4.9	3.94	5.41	4.76	5.23	4.8	4.57
71	Ag71	Unknown	Unknown	0	0	2.71	3.04	3.01	3.13	2.9	3.14	3.26	3.1
72	Ag72	Late	Unknown	0	0	4.78	5.74	4.76	6.32	6.02	6.41	6.2	6.11
73	Ag73	Late	Unknown	0	2.85	5.92	5.91	4.81	6.34	5.9	6.24	5.84	5.65
74	Ag74	Late	Unknown	0	0	5.62	5.65	4.25	5.92	5.29	5.64	5.47	5.23
75	Ag75	Late	Unknown	0	3.51	4.82	4.55	4.96	5.73	5.48	6.03	5.83	5.43
76	vlf1	Late	Transcription	0	0	0	4.91	4.62	5.53	5.04	5.25	5.05	4.69
77	Ag77	Late	Unknown	0	0	4.06	3.87	3.61	4.57	4.24	4.38	4	3.34
78	Ag78	Unknown	Unknown	0	0	5.79	6.15	5.27	6.78	5.83	6.17	5.88	5.8
79	gp41	Early & late	Virion	0	0	0	4.04	3.64	4.74	4.09	4.46	4.07	3.66
80	Ag80	Late	Capsid	0	0	6.01	6.03	5.49	6.34	5.88	6.02	6.02	5.21
81	tlp20	Late	Virion	0	0	5.14	5.16	4.26	5.38	4.71	4.97	4.79	4.03
82	vp91/p95	Late	Capsid	0	0	0	4.42	4.92	5.08	4.65	4.24	4.34	4.08
84	p15	Late	Capsid	0	0	6.76	6.01	5.62	6.26	5.84	6.03	5.87	5.5
85	cg30	Unknown	Auxiliary	1.6	1.4	3.4	3.35	2.74	4	3.82	4.11	3.85	3.41
86	vp39 capsid	Early & late	Capsid	0	0	5.14	5.52	4.58	6.27	5.67	6.13	5.87	5.65
87	lef-4	Unknown	Transcription	0	2.32	2.95	3.49	2.7	3.2	2.85	3.85	3.73	2.38
88	Ag88	Late	Unknown	0	0	3.98	4.53	3.56	4.27	3.63	3.91	3.72	3.53
89	p33	Late	Host modulation	0	0	2.63	2.75	1.68	3.91	3.18	3.38	2.8	2.63
90	p18	Early & late	Unknown	0	0	3.03	3.17	2.74	4.54	4.09	4.41	4.05	3.81
91	odv-e25	Late	Virion	0	0	0	0	0	5.5	5.21	5.62	5.21	4.76
92	helicase	Late	DNA replication	0	2.63	4.16	4.07	3.28	4.06	4.67	4.76	4.16	4.02
93	pif-4	Unknown	Virion	0	0	4.79	4.95	4.43	5.11	4.53	4.78	4.69	4.56
94	38k	Late	Capsid	0	0	4.67	4.97	3.66	5.46	4.83	5.22	5.54	5.09
95	lef-5	Unknown	Transcription	0	0	3.59	3.81	3.51	4.1	3.49	3.77	4.04	3.55
96	p6.9	Late	Capsid	0	0	0	5.45	5.05	6.71	6.31	6.62	6.39	5.81
97	p40	Late	Capsid	0	0	0	5.26	4.15	5.93	5.43	5.93	5.54	5.75
98	p12	Late	Host modulation	0	0	0	4.88	4.16	5.77	5.23	5.71	5.31	5
99	p48	Early & late	Auxiliary	0	0	4.67	4.7	4.44	5.42	5.2	5.33	5.12	4.66
100	p87/vp80	Late	Capsid	0	0	0	3.22	2.28	3.78	3.29	3.71	3.25	3.16
101	he65	Early	Auxiliary	0	0	4.34	4.28	3.68	4.25	3.68	3.84	3.65	3.59
102	he65	Early	Auxiliary	0	1.86	5.01	4.89	4.2	5.2	4.42	4.67	4.47	4.29
103	pnk/pnl	Early & late	Auxiliary	0	0	4.76	4.58	3.95	4.71	3.99	4.16	3.97	3.76
104	Ag104	Late	Unknown	0	1.59	3.15	2.78	2.47	3.52	3.22	3.3	3	2.7
105	bro-f	Unknown	Auxiliary	0	0	4.39	4.31	3.85	4.61	3.97	4.03	3.9	3.58
106	Ag106	Early	Virion	0	0	3.44	3.61	3.36	4.4	4.1	4.42	4.12	3.67
107	odv-ec43	Early & late	Virion	0	0	3.26	3.29	3.33	4	3.73	3.91	3.36	2.95
108	Ag108	Late	Virion	0	0	2.56	2.77	2.99	3.88	3.19	3.66	3.22	2.65
109	Ag109	Early & late	Unknown	0	0	4.25	4.37	4.34	4.9	4.32	4.75	4.53	4.4
110	Ag110	Early	Unknown	0	0	4.62	4.27	3.69	4.48	3.93	4.23	3.88	3.69
111	Ag111	Early	Unknown	0	1.55	4.35	4.35	3.71	4.84	4.27	4.6	4.16	3.71
112	Ag112	Early & late	Unknown	0	0	4.2	4.55	3.98	5.26	4.9	5.26	5.1	4.7
113	Ag113	Early & late	Unknown	0	0	3.66	3.77	3.18	4.62	4	4.41	4	3.63
114	pif-3	Late	Virion	0	0	4.24	4.41	3.81	4.9	4.49	4.76	4.52	4.16
115	bro-g	Unknown	Auxiliary	0	1.77	4.55	4.26	3.16	4.15	3.87	4.09	3.73	3.35
116	Ag116	Early & late	Unknown	0	0	5.63	5.5	4.56	5.43	4.81	5.14	4.7	4.73
117	pif	Early & late	Virion	0	0	3.85	3.96	3.87	4.21	3.86	3.99	4.09	3.69
118	Ag118	Early & late	Unknown	0	1.79	4.45	4.5	4.23	5.16	4.85	5.14	4.92	4.83
119	Ag119	Unknown	Unknown	0	2.28	5.12	4.85	4.33	5.19	4.6	4.78	4.46	4.4
120	Ag120	Early	Unknown	0	0	4.86	4.97	4	5.11	4.48	5.15	4.57	4.63
121	Ag121	Early & late	Unknown	0	0	4.31	4.05	2.79	4.55	3.8	3.94	3.29	3.24
122	v-trex	Early	Auxiliary	0	0	5.14	4.82	4.13	4.99	4.19	4.21	3.87	3.59
123	lef-7	Late	DNA replication	0	0	5.65	5.52	4.59	5.28	4.68	5.1	4.92	4.67
124	gp64	Early & late	Virion	0	0	3.67	4.6	3.54	4.85	4.57	4.73	4.35	5.34
125	p24	Early & late	Capsid	0	0	0	5.18	4.37	5.85	5.2	5.7	5.4	5.23
126	gp16	Early & late	Auxiliary	0	0	3.86	4.04	3.93	5.08	4.58	5.06	4.79	4.23
127	pp34/pep	Early & late	Virion	0	0	0	3.97	3.76	4.91	4.52	4.96	4.83	4.83
128	p25	Late	Capsid	0	0	4.2	4.02	4.05	5.07	4.84	5.25	5.14	4.81
129	alk-exo	Unknown	DNA replication	0	0	4.09	4.09	3.81	4.44	4.19	4.56	4.53	4.16
130	Ag130	Early	Unknown	0	0	3.76	4.91	4.1	4.8	4.07	4.19	3.98	5.18
131	Ag131	Unknown	Unknown	0	2.48	5.05	4.83	4.19	4.9	4.26	4.35	4.61	4.46
132	p26	Early & late	Unknown	0	0	2.6	2.43	3.05	4.33	2.95	3.89	2.99	2.48
133	p10	Early & late	Virion	0	0	3.74	4.52	3.89	4.98	4.45	4.86	6.18	6.91
134	p74	Early & late	Virion	0	0	0	0	0	3.63	3.07	3.31	3.31	3.82
136	me53	Early & late	DNA replication	0	0	5.91	5.58	4.63	5.72	5.18	5.51	5.35	5.11
137	ie-0	Early & late	Transcription	0	1.91	3.34	3.64	3.82	4.29	4.06	4.43	4.27	4.05
138	p49	Late	Virion	0	0	0	3.51	2.6	4.23	3.59	4.01	3.26	3.4
139	odv-e18	Late	Virion	0	0	0	4.01	3.54	5.26	4.89	5.42	5.06	4.64
140	odv-e27	Early & late	Virion	0	0	0	0	0	4.62	4.29	4.53	4.15	3.6
141	Ag141	Late	Auxiliary	0	0	4.5	4.25	4.39	5.4	5.25	5.67	5.51	5.05
142	Ag142	Late	Unknown	0	0	4.32	4.44	3.17	4.79	4.01	4.41	3.98	3.97
143	ie-1	Unknown	Transcription	2.31	2.05	4.59	4.26	3.32	4.64	3.98	4.14	4.06	3.81
144	pif-5	Early & late	Virion	0	0	2.77	3.34	2.96	4.51	4.07	4.65	4.08	3.89
145	ie-2/ie-n	Early	Transcription	2.31	2.11	4	3.45	2.56	3.95	3.59	3.31	3.54	3.44
146	Ag146	Early	Unknown	0	0	0	3.29	3	3.7	3.19	3.44	3.22	3.52
147	Ag147	Late	Unknown	0	0	3.4	3.36	3.54	3.38	3.26	3.7	3.92	3.82
148	pe-38-like	Early	DNA replication	2.06	2.09	3.91	3.34	3.29	2.85	2.73	3.14	2.8	3.29
149	pe-38-like	Late	DNA replication	0	2.82	1.89	1.86	2.13	1.63	1.88	1.67	1.86	1.87
150	Ag150	Late	Unknown	0	0	0	0	3.34	3.69	3.77	3.98	3.85	4.51
151	pk-1	Late	Transcription	1.8	1.63	3.77	3.86	3.3	4.29	3.89	4.15	3.78	4.45
152	1629capsid	Late	Capsid	0	0	3.91	3.32	4.05	4.56	4.05	4.31	4.33	4.59
* The genes were classified in different functional categories based on their main function, as described for Rohrmann (2011) and Cohen et al. (2009).
