# Supplementary material for: Modularity and evolutionary constraints in a baculovirus gene regulatory network
Source: BMC Syst Biol. 2013 Sep 4;7:87. doi: 10.1186/1752-0509-7-87 (PMC3879405; doi:10.1186/1752-0509-7-87)
Supplement: Additional file 2: Table S2 — Showing the temporal expression of AgMNPV-2D genes in IPLB-SF-9 cell line. [file 1752-0509-7-87-S2.xls]

## Sheet: Table S3
Table S2
Temporal expression of AgMNPV-2D genes in IPLB-SF-9 cell line. Data represents the average of ORF-specific mRNA concentration observed in each time along the infection in triplicate experiments (values in log10 units).
ORF number	Gene	Promoter motif	Functional category	0 h	1 h	3 h	5 h	7 h	9 h	11 h	13 h	24 h	48 h
1	polyhedrin	Early & late	Virion	0	0	0	0	2.81	2.59	2.94	3.18	3.73	6.54
2	Ag2	Late	Unknown	0	0	3.63	4.14	4.18	4.15	3.66	3.87	4.57	4.9
3	lef-2	Late	DNA replication	0	0	4.81	4.41	4.28	4.46	5.02	4.84	4.51	4.57
4	Ag4	Early & late	Auxiliary	0	0	2.81	2.38	2.78	3.09	2.72	3	3.7	3.92
5	Ag5	Early	Auxiliary	0	0	5	5.57	5.55	5.46	5.37	5.41	5.81	6.15
6	bro-a	Unknown	Auxiliary	0	0	3.12	3.02	3.26	3.4	3.36	3.32	3.69	3.83
7	bro-b	Unknown	Auxiliary	0	2.25	3.62	3.64	3.72	3.94	3.62	3.67	3.52	3.78
8	ptp-2	Early	Host modulation	2.82	3.66	4.89	4.67	4.79	4.87	4.49	4.51	4.91	5.23
9	ptp-1/bvp	Early	Host modulation	0	0	0	0	4.36	4.34	4.37	4.33	5.18	5.57
10	Ag10	Early	Unknown	0	0	3.5	3.52	3.46	3.49	2.93	2.78	3.49	4.03
11	bro-c	Early	Auxiliary	0	0	1.78	1.9	1.88	2.08	1.38	1.68	1.68	2.07
12	pif-2	Unknown	Virion	0	0	0	2.73	2.62	2.73	2.83	2.78	3.26	3.86
13	arif-1	Early & late	Host modulation	0	4.63	4.7	4.55	4.84	4.58	3.79	5.35	5.15	4.89
14	Ag14	Late	Unknown	0	0	0	1.2	2.08	2.45	2.57	2.3	3.52	3.66
15	Ag15	Unknown	Unknown	0	0	4.38	4.48	4.67	4.82	4.65	4.62	4.72	4.81
16	Ag16	Early & late	Unknown	0	0	3.79	3.23	4.14	2.99	2.3	3.43	3.66	2.68
17	odv-e26	Early	Virion	0	0	2.42	2.42	1.94	2.33	1.61	1.58	2.07	2.88
18	egt	Early	Host modulation	0	2.83	4.63	4.91	5.01	5.34	5.12	4.87	5.27	5.23
19	lef-1	Late	DNA replication	1.85	2.1	4.44	3.94	3.82	3.69	5.1	4.6	4.77	4.56
20	Ag20	Early & late	Unknown	0	0	3.89	3.56	3.91	4.16	3.51	3.79	4.08	4.24
21	Ag21	Late	Unknown	0	1.28	3.21	2.61	3.22	3.5	3.31	3.03	4.39	4.69
22	F protein	Early & late	Virion	0	2.7	3.62	3.15	3.46	3.37	2.87	3.14	3.45	3.71
23	Ag23	Late	Transcription	0	2.49	3.69	3.65	3.72	3.98	3.81	3.74	4.18	4.59
24	lef-11	Unknown	Transcription	0	2.11	4.49	4.05	4.03	3.81	3.83	3.87	4.02	4.15
25	39K/pp31	Early & late	Transcription	0	0	0	1.54	2.17	2.18	2.11	2.21	3.34	3.56
26	ubi	Early & late	Auxiliary	0	0	0	0	3.61	3.53	3.5	4.41	4.16	5.9
27	Ag27	Early & late	Unknown	0	0	3.23	4.39	4.26	3.7	3.63	4.23	4.08	3.98
28	hisP	Unknown	Auxiliary	0	0	0	0	1.93	2.85	2.34	2.72	3.46	3.6
29	fgf	Unknown	Auxiliary	3.41	3.15	5.03	5.32	5.39	5.31	4.78	4.44	4.92	4.92
30	ctl-2	Early	Auxiliary	0	0	0	2.8	3.16	4.1	3.27	3.08	3.84	4.31
31	parp-like	Early	Auxiliary	0	0	3.4	3.99	4.09	3.87	3.74	4.13	4.63	4.61
32	sod	Early & late	Auxiliary	0	0	0	3.26	3.5	3.79	3.61	3.59	4.83	5.19
33	bro-d	Early	Auxiliary	0	0	3.17	2.99	3.33	3.6	3.4	3.38	3.58	3.87
34	iap-3	Early & late	Host modulation	0	0	3.54	4.09	4.09	3.93	4.96	3.9	4.34	4.48
35	Ag35	Unknown	Auxiliary	3.69	0	4.76	4.96	4.84	4.87	5.05	5.32	5.69	5.67
36	Ag36	Unknown	Auxiliary	1.03	2.11	4.03	3.81	4.4	4.5	4.08	4.19	4.64	4.84
37	Ag37	Unknown	Unknown	0	0	3.7	3.52	3.8	3.86	3.66	3.68	4.4	4.69
38	Ag38	Unknown	Unknown	0	2.85	5.1	5.48	4.15	5.39	4.13	4.14	4.96	5.3
39	lef-6	Unknown	Transcription	0	1.25	5.28	5.23	5.56	5.62	5.2	5.09	5.53	5.79
40	iap-1	Late	Host modulation	0	0	0	3.68	3.99	4.03	3.72	3.83	4.51	4.71
41	Ag41	Late	Unknown	0	1.47	3.19	2.86	3.22	3.26	2.81	3.09	4.16	4.48
42	dbp	Early & late	DNA replication	0	0	3.59	3.95	4.09	3.89	3.56	3.29	3.26	4.05
43	pkip-1	Late	Auxiliary	0	3.44	4.69	4.78	5.09	5.04	4.8	4.61	4.79	5.63
44	p47	Unknown	Transcription	0	0	2.35	2.88	3.04	3.43	3.55	3.41	3.72	4.81
45	lef-12	Unknown	Transcription	0	0	0	3.1	2.92	3.32	3.42	3.18	3.32	3.58
46	gta	Early	DNA replication	0	2.78	4.23	3.74	4.22	4.68	4.2	4.51	4.68	4.8
47	Ag47	Late	Unknown	0	0	0	0	0	3.78	3.26	3.06	3.26	3.48
48	Ag48	Early & late	Unknown	0	2.11	4.49	4.05	4.03	3.81	3.83	3.87	4.02	4.15
49	odv-e66	Early & late	Virion	0	0	0	0	0	0	0	2.45	3.6	3.77
50	etm	Unknown	Unknown	0	0	3.95	4.09	4.38	4.81	4.39	4.48	4.91	5.12
51	lef-8	Late	Transcription	0	0	3.44	4.02	4.2	3.84	4.99	3.95	4.55	4.31
52	Ag52	Late	Unknown	0	0	0	2.83	3.37	4.08	3.57	3.31	4.42	4.77
53	Ag53	Early & late	Capsid	0	0	0	0	0	0	3.04	5.97	4.09	4.35
54	lef-10	Unknown	Auxiliary	0	0	0	3.52	3.62	3.71	4.21	4.13	4.63	4.64
55	vp1054	Unknown	Capsid	0	0	2.11	2.17	2.54	2.68	2.87	2.84	3.31	3.53
56	Ag56	Unknown	Unknown	0	2.36	4.21	4.29	4.43	4.6	4.41	4.47	5.06	5.2
57	Ag57	Early & late	Unknown	0	0	3.69	3.65	3.85	4	3.65	3.4	4.37	4.37
58	Ag58	Early & late	Unknown	0	0	3.67	3.42	3.49	3.48	3.51	3.49	4.21	4.63
59	Ag59	Unknown	Unknown	0	0	1.56	1.2	2.89	3.34	2.6	3.07	3.5	3.54
60	Ag60	Late	Unknown	0	0	2.74	3.05	3.24	3.35	3.1	3.2	3.81	3.93
61	25k fp	Unknown	Auxiliary	0	0	4.26	4.41	4.78	4.51	4.57	4.61	5.48	5.87
62	lef-9	Late	Transcription	0	0	0	2.95	3.17	3.42	3.2	3.3	3.72	3.94
63	bro-e	Late	Auxiliary	0	1.95	2.89	3.16	3.28	3.28	3.13	3.27	3.63	3.78
65	dnapol	Late	DNA replication	0	0	3.83	4.4	4.01	4.09	4.08	4.27	4.49	4.66
66	Desmoplakin	Late	Auxiliary	0	0	0	3.4	4.94	4.28	4.13	4.49	4.08	4.91
67	lef-3	Unknown	DNA replication	0	2.41	4.14	4.06	4.14	4.27	3.5	3.4	3.69	3.68
68	pif-6	Unknown	Virion	0	0	0	0	0	0	0	0	3.61	4.59
69	met	Late	Transcription	0	3.16	3.16	4.03	4.18	4.59	4.69	4.81	5.07	5.37
70	iap-2	Late	Host modulation	0	0	3.54	3.24	3.5	3.6	3.49	3.33	4.26	4.39
71	Ag71	Unknown	Unknown	0	0	0	2.21	2.77	2.64	3.53	1.67	2.98	3.18
72	Ag72	Late	Unknown	0	1.97	3.83	4.18	4.36	4.53	4.29	4.47	5.63	5.85
73	Ag73	Late	Unknown	0	0	4.21	4.29	4.61	4.7	4.45	4.4	4.96	5.17
74	Ag74	Late	Unknown	0	0	3.72	4.06	3.93	3.97	3.66	3.75	4.6	4.7
75	Ag75	Late	Unknown	0	0	0	0	3.25	3.93	3.53	4.11	5.06	4.89
76	vlf1	Late	Transcription	0	0	0	3.19	3.62	3.86	3.67	3.98	4.46	4.58
77	Ag77	Late	Unknown	0	0	2.58	1.8	2.66	4.06	4.18	4.03	3.87	3.37
78	Ag78	Unknown	Unknown	0	0	0	4.46	4.73	5.22	4.8	4.64	5.38	5.66
79	gp41	Early & late	Virion	0	0	0	0	1.18	2.18	2.68	2.84	3.74	3.8
80	Ag80	Late	Capsid	0	0	5.57	5.68	5.01	4.92	5	5.21	5.62	5.84
81	tlp20	Late	Virion	0	0	3.4	3.44	3.72	4.06	3.61	3.74	4.09	4.14
82	vp91/p95	Late	Capsid	0	0	0	0	4.13	4.14	4.36	3.87	4.26	4.89
84	p15	Late	Capsid	0	0	5.13	4.83	5.39	5.53	5.19	5.34	5.38	5.89
85	cg30	Unknown	Auxiliary	0	1.08	2.16	2.15	2.29	2.37	2.11	2.36	3.32	3.37
86	vp39 capsid	Early & late	Capsid	0	0	4.1	3.99	4.14	4.08	4.03	4.35	5.18	5.63
87	lef-4	Unknown	Transcription	0	0	2.85	3	3.71	2.5	2.2	2.19	2.5	2.89
88	Ag88	Late	Unknown	0	0	3	2.99	3.78	3.46	4.04	4.28	3.9	4.09
89	p33	Late	Host modulation	0	0	1.63	1.44	2.77	2.11	1.78	1.93	2.27	2.78
90	p18	Early & late	Unknown	0	0	0	1.54	2.07	1.96	2.1	2.32	3.21	3.49
91	odv-e25	Late	Virion	0	0	0	0	0	0	4.66	3.72	4.54	5.28
92	helicase	Late	DNA replication	0	0	2.71	2.75	2.94	3.06	3.71	3.78	3.4	3.97
93	pif-4	Unknown	Virion	0	0	3.31	3.38	3.71	3.97	3.77	3.81	4.2	4.37
94	38k	Late	Capsid	0	0	2.63	2.78	3.11	3.31	3.26	3.27	4.28	4.6
95	lef-5	Unknown	Transcription	0	0	2.06	1.89	2.23	2.65	2.45	2.57	3.08	3.31
96	p6.9	Late	Capsid	0	0	0	4.16	4.38	4.27	4.42	4.76	5.82	5.74
97	p40	Late	Capsid	0	0	0	4.37	4.2	4.3	3.98	4.14	4.9	5
98	p12	Late	Host modulation	0	0	0	3.63	3.88	3.68	3.81	3.79	4.74	4.95
99	p48	Early & late	Auxiliary	0	0	0	0	3.66	3.74	3.8	3.92	4.36	4.68
100	p87/vp80	Late	Capsid	0	0	0	2.02	2.62	2.58	2.14	1.89	2.53	3.01
101	he65	Early	Auxiliary	0	0	3.41	3.1	2.99	3.08	2.69	2.73	3.23	3.45
102	he65	Early	Auxiliary	0	0.74	3.95	3.86	3.78	3.89	3.46	3.49	3.6	4.07
103	pnk/pnl	Early & late	Auxiliary	0	0	3.72	3.43	3.55	3.68	3.26	3.18	3.69	3.9
104	Ag104	Late	Unknown	0	0	0	0	0	0	0	0	2.53	2.88
105	bro-f	Unknown	Auxiliary	0	0	3.04	2.98	3.27	3.5	3.41	3.45	3.76	3.95
106	Ag106	Early	Virion	0	0	1.7	1.59	2.27	2.48	2.51	2.54	3.49	3.59
107	odv-ec43	Early & late	Virion	0	0	0	1.52	1.6	2.13	1.61	1.68	2.73	2.82
108	Ag108	Late	Virion	0	0	0	0	1.26	1.73	1.52	1.67	2.83	3.1
109	Ag109	Early & late	Unknown	0	0	2.9	2.56	2.89	3.3	3.11	3.12	4.14	4.42
110	Ag110	Early	Unknown	0	0	3.05	2.92	3.18	3.37	2.84	2.89	3.65	3.71
111	Ag111	Early	Unknown	0	0	2.84	2.69	3.03	3.38	3.04	3.05	3.66	3.84
112	Ag112	Early & late	Unknown	0	0	3	2.79	3.18	3.29	3.46	3.6	4.52	4.55
113	Ag113	Early & late	Unknown	0	0	1.99	1.97	2.51	2.6	2.55	2.43	3.34	3.44
114	pif-3	Late	Virion	0	0	2.97	2.68	3.01	3.2	3.08	3.26	3.89	4.02
115	bro-g	Unknown	Auxiliary	0	1.65	2.72	2.84	3.03	2.86	2.79	2.61	3.07	3.87
116	Ag116	Early & late	Unknown	0	0	3.93	3.86	4.09	4.33	3.85	3.85	4.46	4.37
117	pif	Early & late	Virion	0	0	0	0	2.46	2.79	2.89	3	3.6	3.95
118	Ag118	Early & late	Unknown	0	0	3.15	2.96	3.33	3.36	3.39	3.55	4.52	4.71
119	Ag119	Unknown	Unknown	0	0	3.75	3.56	3.91	4.08	3.75	3.89	4.24	4.38
120	Ag120	Early	Unknown	0	0	3.38	3.82	3.71	3.69	3.52	3.63	4.49	4.66
121	Ag121	Early & late	Unknown	0	0	3.03	2.8	3.06	3.35	2.47	2.56	3.13	2.98
122	v-trex	Early	Auxiliary	0	0	3.34	3.5	3.87	4.14	3.56	3.58	3.78	3.89
123	lef-7	Late	DNA replication	0	0	4.21	3.43	3.99	4.21	3.81	3.85	4.23	4.66
124	gp64	Early & late	Virion	0	0	3.75	3.69	3.83	3.94	3.11	3.21	3.59	4.37
125	p24	Early & late	Capsid	0	0	0	4.13	4.15	4	4	3.85	4.68	4.91
126	gp16	Early & late	Auxiliary	0	0	0	2.54	2.69	2.85	2.62	3.03	3.91	4.06
127	pp34/pep	Early & late	Virion	0	0	0	0	2.79	2.87	2.87	4.12	4.14	4.21
128	p25	Late	Capsid	0	0	0	2.64	2.97	2.92	3.03	3.21	4.42	4.49
129	alk-exo	Unknown	DNA replication	0	0	2.92	2.87	3.11	3.35	3.2	3.26	3.96	4.11
130	Ag130	Early	Unknown	0	0	3.89	3.78	4.06	4.28	3.76	3.78	3.93	4.07
131	Ag131	Unknown	Unknown	0	2.32	3.6	3.52	3.83	3.94	3.55	3.64	3.88	4.41
132	p26	Early & late	Unknown	0	0	0	0	2	2.77	3.35	3.07	2.61	2.68
133	p10	Early & late	Virion	0	0	0	3.29	3.46	3.66	3.28	3.31	4.01	5.83
134	p74	Early & late	Virion	0	0	0	0	0	0	0	1.9	2.41	3.03
136	me53	Early & late	DNA replication	0	0	5.07	4.83	4.83	4.64	4.09	4.06	4.71	4.97
137	ie-0	Early & late	Transcription	0	0	2.43	2.39	2.53	2.57	2.64	2.84	3.8	3.97
138	p49	Late	Virion	0	0	0	1.88	2.14	2.14	1.77	1.91	2.52	2.9
139	odv-e18	Late	Virion	0	0	0	0	3.17	2.83	2.47	3.06	4.59	4.59
140	odv-e27	Early & late	Virion	0	0	0	0	0	0	0	0	2.71	3.19
141	Ag141	Late	Auxiliary	0	0	3.54	3.16	3.5	3.45	3.64	3.81	4.56	4.8
142	Ag142	Late	Unknown	0	0	2.65	2.93	2.94	3.2	2.64	2.66	3.58	4.05
143	ie-1	Unknown	Transcription	1.45	1.3	3.27	3.04	2.95	3.06	2.9	2.76	3.4	3.73
144	pif-5	Early & late	Virion	0	0	0	0	2.45	2.41	2.4	2.47	3.3	4
145	ie-2/ie-n	Early	Transcription	0.47	1.36	2.87	2.44	2.22	2.24	2.08	2.09	3.05	3.53
146	Ag146	Early	Unknown	0	0	0	1.76	2.03	2.23	1.88	1.91	2.72	3.04
147	Ag147	Late	Unknown	0	0	3.03	2.9	3.66	3.3	3.65	3.04	3.8	3.02
148	pe-38-like	Early	DNA replication	0	0.79	3.05	2.49	2.41	2.32	2.04	1.9	2.61	3.11
149	pe-38-like	Late	DNA replication	0	1.92	1.55	2.15	1.94	1.89	3.03	2.01	2.49	2.85
150	Ag150	Late	Unknown	0	0	0	0	2.16	2.45	2.85	2.45	3.85	4.17
151	pk-1	Late	Transcription	1.25	1.6	2.29	2.19	2.6	2.77	2.64	2.76	3.25	3.55
152	1629capsid	Late	Capsid	0	0	0	0	0	2.77	2.67	2.67	3.2	3.58
* The genes were classified in different functional categories based on their main function, as described for Rohrmann (2011) and Cohen et al. (2009).
