# Supplementary material for: Modularity and evolutionary constraints in a baculovirus gene regulatory network
Source: BMC Syst Biol. 2013 Sep 4;7:87. doi: 10.1186/1752-0509-7-87 (PMC3879405; doi:10.1186/1752-0509-7-87)
Supplement: Additional file 11: Table S7 — Listing the set of cellular genes from UFL-AG-286 cell line that were detected by RNA suppression subtractive hybridization (SSH) during a 24 h.p.i. AgMNPV-2D infection. [file 1752-0509-7-87-S11.xlsx]

## Sheet: Plan1
Table S7
Cellular genes from UFL-AG-286 cell line obtained by RNA suppression subtractive hybridization (SSH) during a 24 h.p.i. AgMNPV-2D infection.
Genes	Access number		Genes	Access number
16S RNAr	AB265427		Glycosyltransferase	XP_310745
26S proteasome subunit (P26s4)	NP_524469		Golgi complex subunit 7 (GOG 7)	XP_001600615
40S ribosomal protein S6	Q95V32		Harmonin	XP_974840
72-kDa signal recognition protein	XP_002431217		Heat shock 70	AY161271
Actin	ABW03226		Heat shock 90	ABY55234
Adenylyl cyclase-associated protein (CAP)	XP_001844511		Ischemia/reperfusion induction protein	NP_001040163
Alpha1,3- fucosyltransferase	XP_001120699		Kynurenine aminotransferase	XP_002401310
Aspartic aminotransferase	NP_001040337		Lipid-binding protein ATP-synthase	Q9U505
ATP synthase F0 subunit	NP_563587		Lipoamide acyltransferase	XP_002423020
ATP-dependent RNA helicase	XP_974286		Mitochondrial aldehyde dehydrogenase (ALDH2)	NP_001040198
Caspase-1	ACU11588		NADH dehydrogenase (ubiquinone)	NP_001040176
Catalase	NP_001036912		Nucleoporin 93	XP_001655638
Cellular retinoic acid-binding protein	NP_001037364		Prefoldin protein 1	ACO08303
Ciclyn	XP_001653962		Proteasome zeta subunit	NP_001040146
Cytochrome oxidase II	BAH22976		Protein Rad51	NP_001037484
Cytochrome oxidase subunit I	ABO40741		Receptor kinase protein	AAK51552
Defensin (5tox)	NP_001127731		Rhomboid protein	XP_001865712
Dehydrogenase/reductase (DHRS4)	XP_970502		Ribosomal protein L13	ACY95361
Dolichyl-diphosphooligosaccharide protein glycotransferase	NP_001091799		Serine Hydrolase	XP_001948044
Elongation factor alfa	ACZ27118		Splicing factor (PRP17)	XP_001601045
Enoyl-CoA hydratase precursor	ABD36107		Splicing factor (SF RS7)	NP_001091768
Epsilon 14-3-3 protein	NP_001091764		Transcription factor	NP_001037102
Fat body protein (AFP)	XP_001663845		tRNA Methyltransferase	XP_001649776
Glutathione S-transferase	ABY66602		Ubiquitin	ACH45553
Glycosidase	NP_001037073		Vacuolar ATP synthase G subunit	NP_001040287
*Data classification by Gene Ontology (http://www.geneontology.org) and EGene (http://eggnog.embl.de) programs while using the eggNOG2.0 database.
