# Supplementary material for: Modularity and evolutionary constraints in a baculovirus gene regulatory network
Source: BMC Syst Biol. 2013 Sep 4;7:87. doi: 10.1186/1752-0509-7-87 (PMC3879405; doi:10.1186/1752-0509-7-87)
Supplement: Additional file 12: Table S8 — Which lists the primer pairs designed to amplify and quantify the expression of AgMNPV-2D ORFs. [file 1752-0509-7-87-S12.xls]

## Sheet: Table S1
Table S8.
Primer pairs designed to amplify and quantify the expression of AgMNPV-2D ORFs.
ORF Number	Sense	Primer Name*	Sequence (5'→3')
1	Forward	Ag1.526U17	GGTGGTTGCCCAATCAT
1	Reverse	Ag1.628L17	CCCGAATCAGTGCCAAT
2	Forward	Ag2.27U17	GGAAAACCAAGCCGATT
2	Reverse	Ag2.178L16	GCATCGCCATACGGTC
3	Forward	Ag3.13U17	ACAGTGTGGAACCCTGC
3	Reverse	Ag3.380L17	GCCCAAATAGCAAGTAA
4	Forward	Ag4.101U19	CCCAATGATGAGGACAACC
4	Reverse	Ag4.156L49	CAACGACGACGATTCTAAA
5	Forward	Ag5.35U18	GACTTACGCAAGGATTCA
5	Reverse	Ag5.213L18	GGATCGAGGCGAATTGTG
6	Forward	Ag6.177U18	CGGCGATCAAAGTTTTAA
6	Reverse	Ag6.362L16	CGCATCAAGTCTACGG
7	Forward	Ag7.611U21	ATGGATTTCAAGACACTATGC
7	Reverse	Ag7.845L16	GTGGGGTTGGGTCGTG
8	Forward	Ag8.40U19	AGCGGATACTATGGAGACA
8	Reverse	Ag8.283L17	ACTCTTGCGTGGCAGTG
9	Forward	Ag9.2U18	TGTTTCCTAGACGCTGGC
9	Reverse	Ag9.165L18	AAATCAATCACGGCACCC
10	Forward	Ag10.558U15	CGTGCCCGCAGAGCT
10	Reverse	Ag10.795L18	TTGCATTGCCTCCCAAAA
11	Forward	Ag11.200U16	CGACCCAAATTACGTC
11	Reverse	Ag11.537L20	CTATTAGGTTTACATTAGCG
12	Forward	Ag12.976U16	CAACAAACTGCTGTGC
12	Reverse	Ag12.1092L18	GAGTGTCCAAAAAGAACC
13	Forward	Ag13.148U18	GTGATAAATCTTTCGGTG
13	Reverse	Ag13.309l18L	AAAAGTGTCCAGCAAACT
14	Forward	Ag14.40U18	CAACAAGCCGTCTCAAAG
14	Reverse	Ag14.169L20	TTGCGTTCTAGCGTAACAAT
15	Forward	Ag15.39U17	GCCTTACATTACCACAA
15	Reverse	Ag15.249L17	GCTGAATCCATTCTTTG
16	Forward	Ag16.14U20	CGGTGACGCTTGTACCTATT
16	Reverse	Ag16.207L16	CACGCTGTCGTAACGG
17	Forward	Ag17.28U19	CCGATTGCCTCTCCTAAAC
17	Reverse	Ag17.505L19	CCGATCCCAACGAAGTCTC
18	Forward	Ag18.1218U17	CGCATTAAACACTGTCA
18	Reverse	Ag18.1442L19	TAATCTGAATAATCTGTGT
19	Forward	Ag19.131U17	CGCAACTGTTAAGCTAC
19	Reverse	Ag19.514L18	TCTAGGCATTTCGTCTAT
20	Forward	Ag20.597U20	TGAAAACTTGGATAATAGAT
20	Reverse	Ag20.830L16	ATGACTGGGTTAGGT
21	Forward	Ag21.171U17	GCCCGTGTACTATGCCT
21	Reverse	Ag21.299L17	TTGAGGACTCATCACGA
22	Forward	Ag22.674U17	ACACGCTGGATAGATTT
22	Reverse	Ag22.847L16	TGTACGCTTGGGACAG
23	Forward	Ag23.189U17	TGAAGAAACGGGTCGGT
23	Reverse	Ag23.432L16	GAGCGGAACAATGGTC
24	Forward	Ag24.106U17	GGCGAGACGGTAAACAC
24	Reverse	Ag24.388L18	TGTTGCTGGTAAATGACT
25	Forward	Ag25.510U19	CAGCGTGCTCAATGAAACT
25	Reverse	Ag25.655L19	TCTTGCTAACAGGTGTAGG
26	Forward	Ag26.31U17	AAAACCATTACCGTGGA
26	Reverse	Ag26.207L15	CGCAGACGCAACACT
27	Forward	Ag27.338U20	GGTTGTGGTGCGAGTTTCAT
27	Reverse	Ag27.532L18	GCCCAATAGGTCGTTGAG
28	Forward	Ag28.89U16	CGTTGATAGCCACCGC
28	Reverse	Ag28.223L18	TAATTTACCCGACGATAA
29	Forward	Ag29.8U16	GCTTTGCTCTAGTCGT
29	Reverse	Ag29.264L16	CATAACACCGCATCTA
30	Forward	Ag30.12U20	ACATTTTTTTGTAATTTATA
30	Reverse	Ag30.160L15	AAACACGGCAGAACA
31	Forward	Ag31.115U19	TGGGTGGCGGAAGACGAAT
31	Reverse	Ag31.231L18	CGATGGTTGACGGTGTTG
32	Forward	Ag32.61U15	GCTCCCGAAGAAACC
32	Reverse	Ag32.286L16	CGTTATCGCTCATGTT
33	Forward	Ag33.630U19	TCAATCGCTTAACCACATG
33	Reverse	Ag33.933L18	ATGAGTTGATCACGTGTC
34	Forward	Ag34.64U20	CCCGTGTCATTTTTGGAACC
34	Reverse	Ag34.193L21	CGCCCATCGTTTATGATCTAC
35	Forward	Ag35.54U18	GATTATCGCATTACCACC
35	Reverse	Ag35.218L16	GTTGTGTGAGCGGACG
36	Forward	Ag36.9U17	CAGACCTGCTACCCTGT
36	Reverse	Ag36.211L18	AACACAGTGCGGTATCCA
37	Forward	Ag37.67U16	GCCCTCGAAACGAAAG
37	Reverse	Ag37.212L16	ATGGTCAGCGGACTCG
38	Forward	Ag38.16U16	AACAACGACAACGGTC
38	Reverse	Ag38.165L18	AAGTTTTGCCTAGATTCC
39	Forward	Ag39.10U17	CTCCAGTACAACGGACA
39	Reverse	Ag39.222L17	TGTTGTTTTGATGACAC
40	Forward	Ag40.100U19	TTTGAAAACTTTCCTATCG
40	Reverse	Ag40.437L19	GCAATGGATGGTATTAAAT
41	Forward	Ag41.111U18	GCACCATTACGCAATCCT
41	Reverse	Ag41.361L17	TGTGCCGAGAATATCAA
42	Forward	Ag42.60U16	TGTGGTTCCGCAAGAA
42	Reverse	Ag42.393L16	GACGCGACGACCAATC
43	Forward	Ag43.1U17	ATGGATTGCGACCTTTC
43	Reverse	Ag43.256l17	CACACGCCATTTAACTC
44	Forward	Ag44.968U19	AGTGGTTCAACAAAGGTCA
44	Reverse	Ag44.1093L19	TTATTTCGCTATCGCACTC
45	Forward	Ag45.188U15	CGTTGGCGTCGTTTC
45	Reverse	Ag45.412L15	CGCTTTTGCATGACC
46	Forward	Ag46.328U18	GGCGATCCTAACGAAACA
46	Reverse	Ag46.446L16	ACAACCCGATGCCAAT
47	Forward	Ag47.10U17	CAAAATGCTCAATACGC
47	Reverse	Ag47.160L17	CCATTAAGCTCCACGTT
48	Forward	Ag48.28U18	GATAATGGTCGCTATTTC
48	Reverse	Ag48.289L17	TAAACCTCATCACAATC
49	Forward	Ag49.1555U18	AATGGCGGATCGTCTGAA
49	Reverse	Ag49.1642L18	ACTATTGGGGCTTCTTAC
50	Forward	Ag50.57U18	CGTTGTATTTGAAAGTCC
50	Reverse	Ag50.263L17	TTTGAGCACGGCAGTAA
51	Forward	Ag51.2140U16	ACCGACGATTTAGAGG
51	Reverse	Ag51.2284L16	GGTCAAAGTTGGACTG
52	Forward	Ag52.391U16	CTTTGCGAGACGTACA
52	Reverse	Ag52.564L15	GTGGTCGGTCGTTTT
53	Forward	Ag53.134U17	TGCCTGACAACGGAATG
53	Reverse	Ag53.358L15	CGCATCTTCGGTGGT
54	Forward	Ag54.24U18	GGACGTTGACCTGATTGC
54	Reverse	Ag54.134L18	CACCAATTTCACCGAGGC
55	Forward	Ag55.985U16	GAATCGGCAACAGGTG
55	Reverse	Ag55.1096L20	CCAAAGTAGTCCATGTACCC
56	Forward	Ag56.31U17	GAAAGCACCGTAGAGGA
56	Reverse	Ag56.158L17	ATCCCTTTTGCCCACGA
57	Forward	Ag57.30U20	AAAACAAAAAAGCGACCAAA
57	Reverse	Ag57.227L17	CAAGGGGTAGTAGAGGG
58	Forward	Ag58.175U16	ACGCTCGCATTGTACG
58	Reverse	Ag58.377L16	TGAAAGTCGGCAAACC
59	Forward	Ag59.226U16	GACAGTGACGGTGTGC
59	Reverse	Ag59.445L18	ATAGTGCGGTTGAGATTT
60	Forward	Ag60.89U19	CTGCGGAAATTGCTACAAA
60	Reverse	Ag60.263L19	GAGCGTCGGGAATGTGATA
61	Forward	Ag61.125U17	CGCAAATTGACGAGTCC
61	Reverse	Ag61.340L17	TCGCACAACTTGACCAC
62	Forward	Ag62.1075U19	AAACTACTCACAGAGATGA
62	Reverse	Ag62.1249L17	GTCGTTGCCCTAGTTGA
63	Forward	Ag63.193U16	CAATTCGCCCCCCTTG
63	Reverse	Ag63.399L18	GTTTCGTCTGTTTCCATC
65	Forward	Ag65.1569U17	GCTGTACCTCACTATCA
65	Reverse	Ag65.1754L17	TTGGTCATACAAGTCGT
66	Forward	Ag66.1927U20	GGCAATTTATTACAAGATTC
66	Reverse	Ag66.2068L20	ATTTGATTTTTTACACCAGC
67	Forward	Ag67.30U17	AACGGCAAGCAACGAGC
67	Reverse	Ag67.292L18	TTCTATGGGCGTATCACA
68	Forward	Ag68.72U15	GGCTTGGCGTGAGTT
68	Reverse	Ag68.322L15	TACCACCGTCAGCAG
69	Forward	Ag69.184U16	AACACGGCACTTGACT
69	Reverse	Ag69.407L14	CACGAGGTCGCACG
70	Forward	Ag70.305U19	AGCCCAGGGTAATTGACAT
70	Reverse	Ag70.646L16	GCGGAGAGCATGTAGC
71	Forward	Ag71.123U18	GCCGCATAGAAACGCTTC
71	Reverse	Ag71.271L20	CCACTTGTTGTATCTTCAGG
72	Forward	Ag72.49U20	GCAAAAGTACATGAAATTCA
72	Reverse	Ag72.164L19	TTTTCCTGTTGTGGATCAA
73	Forward	Ag73.16U18	AATCCCATTTCAACTACC
73	Reverse	Ag73.275L17	GTTAGCTTCCAGCCACA
74	Forward	Ag74.24U18	TTTTGCCGAATTAGTCAA
74	Reverse	Ag74.309L15	AATCTGTAGCCGTCC
75	Forward	Ag75.177L18	TTTTTTCGCACGCTCTTA
75	Reverse	Ag75.38U17	TCAGCCTGGTGTACGAC
76	Forward	Ag76.651U16	GCTCAGCGTGGAAGAT
76	Reverse	Ag76.842L17	ACGGCGAAAGTCTTTAA
77	Forward	Ag77.50U20	AATACATTCCGCTAAAACTA
77	Reverse	Ag77.291L18	AAAGAAGGATCGCTGTTG
78	Forward	Ag78.13U17	AAGAACAAAGTGTGGTG
78	Reverse	Ag78.263L16	AAATGTTGAGGTTGCG
79	Forward	Ag79.378U18	TCGCCACCTAATTGGGTT
79	Reverse	Ag79.605L18	ACGGGATGGGAATACTGC
80	Forward	Ag80.35U16	ACGCTTTGGGTCAGAA
80	Reverse	Ag80.265L16	CAAACTCGTAACCGCT
81	Forward	Ag81.1U17	ATGGCGAGCACTAACAG
81	Reverse	Ag81.254L15	GCTTGACGCTCAGGA
82	Forward	Ag82.2136U17	TAGTTGCCATGCGGAAA
82	Reverse	Ag82.2282L17	ACCATCAAACACGGAGC
84	Forward	Ag84.12U19	CTCAAGTAATAACGCTAAT
84	Reverse	Ag84.176L15	CCTCGTCAAACTGGT
85	Forward	Ag85.468U19	ATCGGAAACATTGACGCTA
85	Reverse	Ag85.640L17	TCCTGCTCTAACTTGGC
86	Forward	Ag86.273U16	CGTATTAGTTCCCACA
86	Reverse	Ag86.477L15	GGGTCTGTAAGCGAC
87	Forward	Ag87.118U19	CGATAGACGGGTTCATTGT
87	Reverse	Ag87.1278L19	GCATTCATACACGGCTTTG
88	Forward	Ag88.324U17	GCCACCTAGTCCTGAAC
88	Reverse	Ag88.483L16	CAGCGGGATGCCAAAA
89	Forward	Ag89.284U18	GCTCGTGTCAGCCTAAAA
89	Reverse	Ag89.727L18	AATCATGCGTTCGTGGTG
90	Forward	Ag90.75U18	CGCTGACGAACCGATGAT
90	Reverse	Ag90.223L21	GTGGTGTTTGTTGTAGTTTCC
91	Forward	Ag91.440U17	CGCCCAGCAAAATGACT
91	Reverse	Ag91.624L17	CGTTCACCACCGTGTAA
92	Forward	Ag92_2.53U17	ACGCCGCTAACAGTCTA
92	Reverse	Ag92_2.212L17	GTCTTCGTTATCGTGAC
93	Forward	Ag93.159U17	TCTAAGCACACCCGAGC
93	Reverse	Ag93.318L17	CCGTGTCGTTGACCGTT
94	Forward	Ag94.62U17	CCGTAACCGAATATGCG
94	Reverse	Ag94.284L17	TGGTTTATGTTGAAGCA
95	Forward	Ag95.238U19	AGCGATTTAGTAAAAGAAC
95	Reverse	Ag95.454L16	ACTTGGGCGGCTTGAT
96	Forward	Ag96.22U15	TCCCGCTCCGCAAAC
96	Reverse	Ag96.138L15	CGCCTCCTGTATCCC
97	Forward	Ag97.869U18	ACCCTTTGTCGAGAATGT
97	Reverse	Ag97.1044L18	GGAGTGCCTAAATAAATG
98	Forward	Ag98.11U17	CGATAGGCGATAGTTCA
98	Reverse	Ag98.203L16	CGTGCCGCAATAGATT
99	Forward	Ag99.1058U17	CGGTCGTCGTAGAAAAG
99	Reverse	Ag99.1177L19	CAAGCAACAGCGAAATCTC
100	Forward	Ag100.1311U17	GCCTTTACCAGAATACT
100	Reverse	Ag100.1632L15	GTGAGCGGGTACAGC
101	Forward	Ag101.257L18	TACGGTACGGAATAGTGT
101	Reverse	Ag101.81U17	GGTGTTTGGCGAATTGT
102	Forward	Ag102.44U16	ACGCCGCTGACGACAG
102	Reverse	Ag102.217L19	CTAAATCTGGTGACTTGCC
103	Forward	Ag103.1343U15	TTGAAGAAGCAGCCC
103	Reverse	Ag103.1586L15	CGGGAGGCGTATAGC
104	Forward	Ag104.148U17	GCGGACCCATCTCTTAA
104	Reverse	Ag104.587L16	GTGAGCAGAGTGGGCG
105	Forward	Ag105.14U18	AGTCAGTTGCCTTCCGAC
105	Reverse	Ag105.189L21	TTGCTAACAAACTTGGTAACT
106	Forward	Ag106.81U17	CGGCAATCCCATTATCG
106	Reverse	Ag106.272L17	CACACGCTCGGTTTTCA
107	Forward	Ag107.716L15	GCCGTGTGCGTTCCC
107	Reverse	Ag107.398U17	CGTACCCAGGACTTGAG
108	Forward	Ag108.76U20	CATGAAGAAGAACAAAAGAA
108	Reverse	Ag108.244L17	ACTGTGTTGGCGTTTGC
109	Forward	Ag109.12U19	TTTATCAGCCATTTTTCTT
109	Reverse	Ag109.144L20	GATTATGAACTTTGACAGTG
110	Forward	Ag110.1U17	ATGGATTTGCATTCAGT
110	Reverse	Ag110.146L15	TGCGTTCGTGTGAAC
111	Forward	Ag111.85U19	TTTTACATGGAAATGCTGC
111	Reverse	Ag111.323L18	ATTCGCTGATGCCCAGTT
112	Forward	Ag112.512U18	TAGTCATCTCCGTGCCAA
112	Reverse	Ag112.691L18	GCTCTTGACAAAACCCGT
113	Forward	Ag113.243U17	TTACAGCGACGAAGCAA
113	Reverse	Ag113.398L16	GCCAACTTGATGTGTG
114	Forward	Ag114.119U17	CGCCTCCTATGGATTTG
114	Reverse	Ag114.359L18	GTGCGACGACGAAATCTC
115	Forward	Ag115.51U20	GAGCATAGAAAATCAACTTA
115	Reverse	Ag115.349L15	CACCTGCGGGTTGGG
116	Forward	Ag116.60U16	ACAGAAATACGTCGTC
116	Reverse	Ag116.214L19	ATTTTATTATGACACAAAT
117	Forward	Ag117.825U19	CGACGGCGAAGAAATAAAC
117	Reverse	Ag117.926L19	GCATTGGCAACGGTAAGAT
118	Forward	Ag118.16U15	GTAGTGGAGGCGTGC
118	Reverse	Ag118.183L17	TTTCTTCCATCAGTTGC
119	Forward	Ag119.40U19	TGTACGATCATAACATCTA
119	Reverse	Ag119.191L19	TTGTAGTTTTCAAAATCCA
120	Forward	Ag120.7U17	CTGTTTTGGTTGCTTGC
120	Reverse	Ag120.172L17	TGATCGTACAAATACGC
121	Forward	Ag121.231U19	CCGACGCAGAACCGAGGCA
121	Reverse	Ag121.663L16	CGGAGGGTCGTTGAAC
122	Forward	Ag122.72U19	GACTCAAATTACAGAACTC
122	Reverse	Ag122.288l16	GCACACTGGCGGACTT
123	Forward	Ag123.1U17	ATGGAGTTACCAAGCAA
123	Reverse	Ag123.203L16	GCGGGATCGTAATGGG
124	Forward	Ag124.901U17	ATGCACATTCAGGAGGA
124	Reverse	Ag124.1180L15	CGCAGAGTCCGTGTT
125	Forward	Ag125.39U17	GCCCGACAGTAGTCTAG
125	Reverse	Ag125.282L18	GCTTTGACGGTGTAATAT
126	Forward	Ag126.75U19	GCAAGAGGTCAAATCAATC
126	Reverse	Ag126.265L18	GGACAACAACCCGTTAAT
127	Forward	Ag127.535U17	GCCAAAGACACAATACT
127	Reverse	Ag127.713L15	TGGTTATGCTGGACG
128	Forward	Ag128.146U18	TAAACCAACCAGAAGACG
128	Reverse	Ag128.264L18	GCAAACGCCACCACAAAC
129	Forward	Ag129.719U17	TGGTAGCGGTGACGGTG
129	Reverse	Ag129.872L18	GCGTTGCGTTGTAAGCGT
130	Forward	Ag130.5U17	AAACGCCCACAGTCATT
130	Reverse	Ag130.203L17	GGGGTTGTAGTCAATTA
131	Forward	Ag131.7U17	AATTTCCAAAGCACAGC
131	Reverse	Ag131.191L18	TGTTAGCAAGCGTCAAAA
132	Forward	Ag132.19U19	GTACGCATGGAGATTAAAT
132	Reverse	Ag132.224L18	TTAACGGTCCTGAGTACG
133	Forward	Ag133.3U17	GTCCAAGCCTAGCATTT
133	Reverse	Ag133.233L15	GTACCTCAGGTTCCG
134	Forward	Ag134.246U16	AACGGGTGTGGTGTCC
134	Reverse	Ag134.474L18	CCCATGATAGTGTGTTCT
136	Forward	Ag136.342U19	CTTTGCCACCAACTATGTC
136	Reverse	Ag136.577L18	AAACTCGAAACTGCCAGG
137	Forward	Ag137.474U17	GCTTTCGCACTGTTTGT
137	Reverse	Ag137.597L17	TGATAAACCGCTGATCG
138	Forward	Ag138.23U17	CGCTGTCTTCGGACCAG
138	Reverse	Ag138.434L18	AGCCATGATTGTTAGTGT
139	Forward	Ag139.6U15	TTACACCGATCCCGC
139	Reverse	Ag139.214L15	ACGCATCGTCGCATT
140	Forward	Ag140.504U18	AACTCTGGCTGCGTCTAA
140	Reverse	Ag140.736L16	GCGAATGGTCTAGCAA
141	Forward	Ag141.97U15	CCGCAGGGATACTTT
141	Reverse	Ag141.213L15	ATGGGCACGCAAGTC
142	Forward	Ag142.78U17	CCAACCCGATGACGAAC
142	Reverse	Ag142.393L17	GTCCCGAGTTGCTATGC
143	Forward	Ag143.873U18	CGACCAGGGCATAGAGAT
143	Reverse	Ag143.1097L18	ACGAGCGATCTTGGTACA
144	Forward	Ag144.248L15	TGCCCTGAAACACGC
144	Reverse	Ag144.32U19	ACAAAGTGTATCCCAACCC
145	Forward	Ag145.172U17	GCCCGTCGTTTGAGTTA
145	Reverse	Ag145.379L18	TATACTTTCATGGAGGCG
146	Forward	Ag146.13U18	GCAATGCAAAAAAATTCA
146	Reverse	Ag146.119L17	ATGTGCGGTAGTGTATT
147	Forward	Ag147.443U16	GCCTGTTCAATAGGGA
147	Reverse	Ag147.616L17	AGCAACCTAGTTCCGTA
148	Forward	Ag148.23U18	ATGAAAGACAACGCAATC
148	Reverse	Ag148.169L17	CAACTGCTGTTACACGG
149	Forward	Ag149.69U16	CAAAACTCAGCACGAG
149	Reverse	Ag149.157L18	ACTGCACAACTCATTGGC
150	Forward	Ag150.66U18	TTCACCACCAGACAAAAC
150	Reverse	Ag150.167L18	CCGTGTCATCACTTTCAT
151	Forward	Ag151.377U17	ACGCCACAGGATACGTT
151	Reverse	Ag151.579L20	AAAGTTTGTAGGTTAGCACG
152	Forward	Ag152.43U18	AATAACAACGCACACAAC
152	Reverse	Ag152.257L18	AGTTACGCATACGCATTA
*Taking as an example the primer Ag152.43U17, the meaning of primer names is: Ag 152, ORF number to which the primer was designed; 43, the start location on its respective ORF number; U, means that it is the upper primer (forward) (lower primer (reverse) was represented by L); 17, primer size (in bp).
